# Supplementary material for: Performance of Hop Cultivars Grown with Artificial Lighting under Subtropical Conditions
Source: Plants (Basel). 2023 May 12;12(10):1971. doi: 10.3390/plants12101971 (PMC10222731; doi:10.3390/plants12101971)
Supplement: Supplementary file 1 [file plants-12-01971-s001.zip]

Archive with 1 entries (1 files):
- plants-2397096-supplementary.pdf
